# Supplementary material for: Fracture Occurrence Within FRAX-Defined High-Risk Myasthenia Gravis: An Exploratory Stratification by Age and Activities of Daily Living
Source: J Clin Med. 2026 Jan 14;15(2):672. doi: 10.3390/jcm15020672 (PMC12842129; doi:10.3390/jcm15020672)
Supplement: Supplementary file 1 [file jcm-15-00672-s001.zip]

Archive with 1 entries (1 files):
- jcm-4057944-supplementary.pdf
